# Supplementary material for: Can Recreational Soccer Improve Physical Literacy Dimensions Among Adolescents with High Cardiometabolic Risk?
Source: Sports (Basel). 2025 Dec 2;13(12):423. doi: 10.3390/sports13120423 (PMC12737039; doi:10.3390/sports13120423)
Supplement: Supplementary file 1 [file sports-13-00423-s001.zip]

Archive with 1 entries (1 files):
- Suplem 1.pdf
